# Supplementary material for: Spaceflight Changes the Production and Bioactivity of Secondary Metabolites in Beauveria bassiana
Source: Toxins (Basel). 2022 Aug 15;14(8):555. doi: 10.3390/toxins14080555 (PMC9416017; doi:10.3390/toxins14080555)
Supplement: Supplementary file 1 [file toxins-14-00555-s001.zip]

Archive with 2 entries (2 files):
- Supplementary file S2.pdf
- Supplemnetary file S1.pdf
